# Supplementary material for: The Role of MreB, MreC and MreD in the Morphology of the Diazotrophic Filament of Anabaena sp. PCC 7120
Source: Life (Basel). 2022 Sep 15;12(9):1437. doi: 10.3390/life12091437 (PMC9503725; doi:10.3390/life12091437)
Supplement: Supplementary file 1 [file life-12-01437-s001.zip]

Archive with 1 entries (1 files):
- life-1863267-supplementary.pdf
